# Supplementary material for: TPepRet: a deep learning model for characterizing T-cell receptors–antigen binding patterns
Source: Bioinformatics. 2025 Jan 28;41(1):btaf022. doi: 10.1093/bioinformatics/btaf022 (PMC11784750; doi:10.1093/bioinformatics/btaf022)
Supplement: btaf022_Supplementary_Data [file btaf022_supplementary_data.zip]

Archive with 1 entries (1 files):
- ac95e_Supplement Material_TPepRet.docx
